# Supplementary material for: Increases in Ambulance Call Volume Are an Early Warning Sign of Major COVID-19 Surges in Children
Source: Int J Environ Res Public Health. 2022 Dec 2;19(23):16152. doi: 10.3390/ijerph192316152 (PMC9736099; doi:10.3390/ijerph192316152)
Supplement: Supplementary file 1 [file ijerph-19-16152-s001.zip]

Archive with 1 entries (1 files):
- ijerph-1979186-supplementary.pdf
